# Supplementary material for: Identification of plasma inflammatory biomarkers for Alzheimer’s disease reveals IFN-γ as a regulator of ACSL1-mediated microglia phenotype
Source: Front Immunol. 2026 Feb 17;17:1770509. doi: 10.3389/fimmu.2026.1770509 (PMC12953125; doi:10.3389/fimmu.2026.1770509)
Supplement: Supplementary file 2 [file Table2.xlsx]

## Sheet: Table S1
Supplementary Table1 The gene sets used in this study
Hallmark pathways	Genes
Inflammatory response	ABCA1, ABI1, ACVR1B, ACVR2A, ADGRE1, ADM, ADORA2B, ADRM1, AHR, APLNR, AQP9, ATP2A2, ATP2B1, ATP2C1, AXL, BDKRB1, BEST1, BST2, BTG2, C3AR1, C5AR1, CALCRL, CCL17, CCL2, CCL20, CCL22, CCL24, CCL5, CCL7, CCR7, CCRL2, CD14, CD40, CD48, CD55, CD69, CD70, CD82, CDKN1A, CHST2, CLEC5A, CMKLR1, CSF1, CSF3, CSF3R, CX3CL1, CXCL10, CXCL11, CXCL6, CXCL8, CXCL9, CXCR6, CYBB, DCBLD2, EBI3, EDN1, EIF2AK2, EMP3, E…
Interferon-gamma response	ADAR, APOL6, ARID5B, ARL4A, AUTS2, B2M, BANK1, BATF2, BPGM, BST2, BTG1, C1R, C1S, CASP1, CASP3, CASP4, CASP7, CASP8, CCL2, CCL5, CCL7, CD274, CD38, CD40, CD69, CD74, CD86, CDKN1A, CFB, CFH, CIITA, CMKLR1, CMPK2, CMTR1, CSF2RB, CXCL10, CXCL11, CXCL9, DDX60, DHX58, EIF2AK2, EIF4E3, EPSTI1, FAS, FCGR1A, FGL2, FPR1, GBP4, GBP6, GCH1, GPR18, GZMA, HELZ2, HERC6, HIF1A, HLA-A, HLA-B, HLA-DMA, HLA-DQA1, …

## Sheet: Table S2
Supplementary Table2 The list of primer sequences
Gene	Direction	Primer sequence
APOE	Forward	GTTGCTGGTCACATTCCTGG
	Reverse	GCAGGTAATCCCAAAAGCGAC
APOE2	Forward	GCGGACATGGAGGACGTGT
	Reverse	CCTGGTACACTGCCAGGCA
APOE3	Forward	CGGACATGGAGGACGTGT
	Reverse	CTGGTACACTGCCAGGCG
APOE4	Forward	CGGACATGGAGGACGTGC
	Reverse	CTGGTACACTGCCAGGCG
GAPDH	Forward	GTCTCCTCTGACTTCAACAGCG
	Reverse	ACCACCCTGTTGCTGTAGCCAA
ACSL1	Forward	CCATGAGCTGTTCCGGTATTT
	Reverse	CCGAAGCCCATAAGCGTGTT
IRF1	Forward	ATGCCCATCACTCGGATGC
	Reverse	CCCTGCTTTGTATCGGCCTG
CXCL10	Forward	GTGGCATTCAAGGAGTACCTC
	Reverse	TGATGGCCTTCGATTCTGGATT
